# Supplementary material for: Pre-Clinical Study Evaluating Novel Protein Phosphatase 2A Activators as Therapeutics for Neuroblastoma
Source: Cancers (Basel). 2022 Apr 13;14(8):1952. doi: 10.3390/cancers14081952 (PMC9026148; doi:10.3390/cancers14081952)
Supplement: Supplementary file 1 [file cancers-14-01952-s001.zip]

Archive with 1 entries (1 files):
- cancers-1649550 revised Supplemental figures and tables.pdf
